# Supplementary material for: A Comprehensive Chemical and Nutritional Analysis of New Zealand Yacon Concentrate
Source: Foods. 2022 Dec 23;12(1):74. doi: 10.3390/foods12010074 (PMC9818590; doi:10.3390/foods12010074)
Supplement: Supplementary file 1 [file foods-12-00074-s001.zip]

Archive with 1 entries (1 files):
- foods-2059694-supplementary.pdf
